# Supplementary material for: Validating a gamified size perception task for identifying cognitive profiles in children: a latent profile analysis of executive function and sensory measures
Source: Front Psychol. 2026 May 11;17:1752788. doi: 10.3389/fpsyg.2026.1752788 (PMC13199037; doi:10.3389/fpsyg.2026.1752788)
Supplement: Supplementary file 2 [file Table_1.xlsx]

## Sheet: Supplementary Table S1
Supplementary Table S1. Agreement between the original LPA and the age‑residualized LPA.
Measure	Value
Original profile sizes (n)	Low Cognitive‑Sensory: 108, Moderate Cognitive: 373, High Cognitive: 171
Residualized profile sizes (n)	Low Cognitive‑Sensory: 108, Moderate Cognitive: 380, High Cognitive: 164
Adjusted Rand Index	0.904
Interpretation	High agreement (>0.80)
Note: Residualized executive function (EF) scores were obtained by regressing each EF variable (working memory, inhibitory control, cognitive flexibility) on developmental age. The LPA was then repeated using these residualized scores together with the original illusion susceptibility and sensory integration subscales. The adjusted Rand index ranges from 0 to 1, with values >0.80 indicating stron…

## Sheet: Supplementary Table S2
Supplementary Table S2. One‑Way ANOVA Results Comparing the Three Profiles on Each Subtest
Task	F	p	eta²
acc1	78.3	<0.001	0.194
acc2	127.2	<0.001	0.281
acc3	169.4	<0.001	0.343
acc4	95.6	<0.001	0.227
acc5	69.4	<0.001	0.176
acc6	81.3	<0.001	0.2
acc7	159.2	<0.001	0.329
acc8	116	<0.001	0.263
acc9	135.3	<0.001	0.294
Note: All p‑values <0.001. η² = eta‑squared effect size. Degrees of freedom: df1=2, df2=649.

## Sheet: Supplementary Table S3
Supplementary Table S3. CFA Standardized Loadings and Fit Indices for Accuracy Components
Fit Index		Value
χ²		172.14
df		17
p value		<0.001
CFI		0.959
TLI		0.933
RMSEA		0.118
SRMR		0.038
Standardized Factor Loadings
Factor	Indicator	Loading	SE	p value
Basic Visual Discrimination	acc1_1	0.715	0.037	<0.001
Basic Visual Discrimination	acc2_1	0.949	0.028	<0.001
Sequential Visual Working Memory	acc3_1	0.837	0.017	<0.001
Sequential Visual Working Memory	acc5_1	0.783	0.022	<0.001
Sequential Visual WorkingMemory	acc6_1	0.796	0.021	<0.001
Sequential Visual Working Memory	acc7_1	0.843	0.016	<0.001
Perceptual Conflict Control	acc8_1	0.859	0.013	<0.001
Perceptual Conflict Control	acc9_1	0.921	0.012	<0.001
Note: CFA was performed on the full sample (N = 652). The three‑factor model (Basic Visual Discrimination, Sequential Visual Working Memory, Perceptual Conflict Control) was specified based on the exploratory factor analysis. Level 4 was excluded from the analysis. CFI = comparative fit index; TLI = Tucker‑Lewis index; RMSEA = root mean square error of approximation; SRMR = standardized root mean…

## Sheet: Supplementary Table S4
Supplementary Table S4. Partial Correlations Between Subtest Accuracy and Executive Function Measures (Controlling for Age, DA, and Disease)
Task	WM	IC	FLE
acc1	r = -0.038, p = 0.380	r = -0.082, p = 0.057	r = 0.043, p = 0.314
acc2	r = -0.022, p = 0.616	r = -0.032, p = 0.455	r = -0.044, p = 0.306
acc3	r = -0.120, p = 0.043	r = -0.028, p = 0.523	r = -0.105, p = 0.081
acc4	r = 0.116, p = 0.078	r = 0.044, p = 0.307	r = -0.051, p = 0.240
acc5	r = 0.170, p = 0.033	r = 0.098, p = 0.023	r = -0.056, p = 0.716
acc6	r = 0.150, p = 0.022	r = 0.130, p = 0.019	r = -0.005, p = 0.916
acc7	r = 0.240, p = 0.028	r = 0.069, p = 0.111	r = 0.065, p = 0.731
acc8	r = 0.090, p = 0.019	r = 0.185, p = 0.015	r = 0.024, p = 0.572
acc9	r = 0.058, p = 0.176	r = 0.243, p = 0.002	r = 0.043, p = 0.323
Note: Partial correlations control for age, developmental age (DA), and diagnostic group (disease). N = 652. WM = working memory; IC = inhibitory control; FLE = cognitive flexibility.

## Sheet: Suppl_Table_S5
Supplementary Table S5. Performance of the LPA Profiles on the Size Perception Task (Exploratory)
Level	Domain	Excellent Group(n=312)	Moderate Group(n=198)	Low Group（n=128)	Deficient Group（n=14)	P
1	RT	3.07(1.22)	3.89(1.54)	8.28(2.76)	16.50(9.50)	<0.001
	ACC	97.10(7.47)	95.76(7.68)	78.42(21.38)	76.21(28.86)	<0.001
2	RT	3.50(1.28)	4.60(2.16)	9.04(3.24)	18.29(9.95)	<0.001
	ACC	98.04(6.14)	87.68(12.04)	67.66(14.66)	73.43(24.02)	<0.001
3	RT	4.89(1.88)	5.64(2.83)	10.83(13.10)	79.21(21.47)	<0.001
	ACC	96.15(8.18)	82.61(13.67)	49.37(19.69)	30.28(33.73)	<0.001
4	RT	6.33(4.12)	7.14(4.87)	10.84(7.36)	26.86(6.25)	<0.001
	ACC	78.86(18.82)	22.13(22.66)	8.15(14.59)	4.44(9.67)	<0.001
5	RT	5.12(2.35)	5.45(2.74)	10.09(5.50)	29.50(2.21)	<0.001
	ACC	89.50(10.47)	70.32(13.48)	52.48(19.39)	18.57(23.81)	<0.001
6	RT	5.38(2.85)	6.87(3.99)	10.98(6.03)	29.64(1.34)	<0.001
	ACC	86.48(12.86)	69.12(19.15)	49.35(19.94)	11.43(19.94)	<0.001
7	RT	4.87(2.20)	5.30(2.22)	9.20(4.55)	23.93(8.85)	<0.001
	ACC	89.97(11.68)	70.58(16.52)	43.02(21.82)	12.86(20.91)	<0.001
8	RT	5.84(3.26)	5.80(3.14)	6.76(2.46)	28.57(5.35)	<0.001
	ACC	62.75(20.08)	27.63(14.94)	7.87(11.02)	1.43(5.35)	<0.001
9	RT	7.35(3.30)	9.75(3.75)	13.91(5.85)	29.86(1.83)	<0.001
	ACC	41.06(15.16)	2.86(6.11)	16.74(15.40)	65.83(17.76)	<0.001
Note: Values are mean(SD). ACC = accuracy (percentage correct); RT = reaction time (seconds). This analysis was exploratory and unstable (bootstrap never selected the 4‑profile solution).

## Sheet: Suppl_Table_S6
Supplementary Table S6. Model Fit Indices and Bootstrap Stability for the Three‑Profile LPA
Model	AIC	BIC	aBIC	Entropy	LMR_LRT_p	BLRT_p	Bootstrap_3profile_percent
1	22239.5	22347.1	17736				0.712
2	19592.8	19758.6	17235.6	0.95	0.01	0.01
3	18716.8	18940.8	17156.8	0.92	0.01	0.01
4	17411.1	17693.3	17106.1	0.93	0.01	0.01
Note: AIC = Akaike Information Criterion; BIC = Bayesian Information Criterion; aBIC = sample‑adjusted BIC; LMR‑LRT = Lo‑Mendell‑Rubin adjusted likelihood ratio test; BLRT = bootstrap likelihood ratio test. Bootstrap resampling (500 iterations) selected the 3‑profile solution in 71.2% of samples.
